# Supplementary material for: Preparation of Superhydrophobic P-TiO2-SiO2/HDTMS Self-Cleaning Coatings with UV-Aging Resistance by Acid Precipitation Method
Source: Nanomaterials (Basel). 2025 Jul 20;15(14):1127. doi: 10.3390/nano15141127 (PMC12298511; doi:10.3390/nano15141127)
Supplement: Supplementary file 1 [file nanomaterials-15-01127-s001.zip]

Archive with 1 entries (1 files):
- nanomaterials-3756030-supplementary.pdf
